# Supplementary material for: The Amount of Cross-Linker Influences Affinity and Selectivity of NanoMIPs Prepared by Solid-Phase Polymerization Synthesis
Source: Polymers (Basel). 2024 Feb 16;16(4):532. doi: 10.3390/polym16040532 (PMC10892272; doi:10.3390/polym16040532)
Supplement: Supplementary file 1 [file polymers-16-00532-s001.zip]

Archive with 1 entries (1 files):
- polymers-2826905-supplementary.pdf
